# Supplementary material for: Biomarker MicroRNAs for Diagnosis, Prognosis and Treatment of Hepatocellular Carcinoma: A Functional Survey and Comparison
Source: Sci Rep. 2016 Dec 5;6:38311. doi: 10.1038/srep38311 (PMC5137156; doi:10.1038/srep38311)
Supplement: Supplementary Table [file srep38311-s1.xls]

## Sheet: Liver cirrhosis biomarkers
Table S1: Diagnostic miRNA biomarkers for liver cirrhosis.
Reported ID	Official ID	Sample	Source	Expression	AUC	Evidence (PMID)	Note
miR-106b	miR-106b-5p	128 CHB-related cirrhosis 79 CHB 47 non-CHB-related cirrhosis 7 non-CHB-related chronic liver disease 137 HC	plasma	down	the training set 0.882 validation set A:0.774 validation set B:0.915	23805240	NA
miR-181b	miR-181b-5p	128 CHB-related cirrhosis 79 CHB 47 non-CHB-related cirrhosis 7 non-CHB-related chronic liver disease 137 HC	plasma	up	the training set 0.882 validation set A:0.774 validation set B:0.915	23805240	NA
miR-1	miR-1-3p	165 HC 165 CHB 165 LC	blood	up	LC from HC 0.798(training set) 0.879(validation set)	26456479	NA
miR-451a	miR-451a	165 HC 165 CHB 165 LC	blood	down	LC from HC 0.894(training set) 0.846(validation set)	26456479	NA
miR-18a-5p	miR-18a-5p	165 HC 165 CHB 165 LC	blood	down	LC from CHB 0.664(training set) 0.69(validation set)	26456479	NA
miR-29c-3p	miR-29c-3p	165 HC 165 CHB 165 LC	blood	down	LC from CHB 0.787(training set) 0.767(validation set)	26456479	LC VS CHB down CHB VS HC up
miR-106b-5p	miR-106b-5p	165 HC 165 CHB 165 LC	blood	down	LC from CHB 0.726(training set) 0.686(validation set)	26456479	NA
miR-185-5p	miR-185-5p	165 HC 165 CHB 165 LC	blood	down	LC from CHB 0.653(training set) 0.703(validation set)	26456479	NA
miR-21-5p	miR-21-5p	165 HC 165 CHB 165 LC	blood	down	LC from CHB 0.654(training set) 0.76(validation set)	26456479	LC VS CHB down LC VS HC up
miR-122-5p	miR-122-5p	165 HC 165 CHB 165 LC	blood	up	LC from CHB 0.709(training set) 0.787(validation set)	26456479	NA
miR-146a	miR-146a-5p	165 HC 165 CHB 165 LC	blood	up	LC from HC 0.856(training set) 0.919(validation set)	26456479	NA
miR-19a	miR-19a-3p	237 HCV 112 HCV-HCC 125 non-malignant HCV-CLD	serum	down	HCC from late fibrosis 0.816 HCC from HC 0.714	26352740	NA
miR-122-5p	miR-122-5p	207 PBC 173 HC	serum	up	PBC from HC 0.905	25347847	NA
miR-141-3p	miR-141-3p	207 PBC 173 HC	serum	up	PBC from HC 0.905	25347847	NA
miR-26b-5p	miR-26b-5p	207 PBC 173 HC	serum	down	PBC from HC 0.905	25347847	NA
miR-181b	miR-181b-5p	22 cirrhosis 17 HC	serum	up	NA	22446332	NA
